# Supplementary material for: Function of the SNARE Ykt6 on autophagosomes requires the Dsl1 complex and the Atg1 kinase complex
Source: EMBO Rep. 2020 Oct 7;21(12):e50733. doi: 10.15252/embr.202050733 (PMC7726795; doi:10.15252/embr.202050733)
Supplement: Supplementary file 4 — Movie EV1 [file EMBR-21-e50733-s004.zip › MovieEV1/Movie EV1 legend.txt]

Movie EV1: The recruitment of Ykt6 to the isolation membrane during starvation using LLSM.
Related to Figure 2E and 2F. Cells expressing mCherry-tagged Atg8 and GFP-Ykt6 carrying the Ape1 encoding plasmid pRS315-CUP1pr-BFP-APE1 were imaged for 30 min. The movie shows 3D renderings (maximum intensity projection mode in Imaris) of a deconvolved 3D time-lapse stack (see Materials and methods for details). The first frames show the cytosolic signal of the YKT6 channel to visualize the cell volume. The contrast was gradually changed to optimize visualization of the localized bound fraction of YKT6 before the time-lapse movie was started.
