# Supplementary material for: Function of the SNARE Ykt6 on autophagosomes requires the Dsl1 complex and the Atg1 kinase complex
Source: EMBO Rep. 2020 Oct 7;21(12):e50733. doi: 10.15252/embr.202050733 (PMC7726795; doi:10.15252/embr.202050733)
Supplement: Supplementary file 5 — Movie EV2 [file EMBR-21-e50733-s005.zip]

Archive with 3 entries (2 files):
- MovieEV2/
- MovieEV2/Movie EV2.mp4
- MovieEV2/Movie EV2 legend.txt
