# Supplementary material for: Function of the SNARE Ykt6 on autophagosomes requires the Dsl1 complex and the Atg1 kinase complex
Source: EMBO Rep. 2020 Oct 7;21(12):e50733. doi: 10.15252/embr.202050733 (PMC7726795; doi:10.15252/embr.202050733)
Supplement: Supplementary file 5 — Movie EV2 [file EMBR-21-e50733-s005.zip › MovieEV2/Movie EV2 legend.txt]

Movie EV2: The recruitment of Ykt6 to the isolation membrane during starvation using LLSM.
This movie shows a magnified view of the same two recruitment sides in the same cell as in Movie EV1. Here, the normal shading mode in Imaris was used for 3D rendering to improve visualization of the morphology of the recruitment sides and the corresponding localization of Ykt6 and Atg8. Data was super-sampled by a factor of 2 to reduce pixelation.
